# Supplementary material for: Proximity extension assay revealed novel inflammatory biomarkers for follicular development and ovarian function: a prospective controlled study combining serum and follicular fluid
Source: Front Endocrinol (Lausanne). 2025 Feb 10;16:1525392. doi: 10.3389/fendo.2025.1525392 (PMC11847672; doi:10.3389/fendo.2025.1525392)
Supplement: Supplementary Table 2 — Number of DEPs for each comparison and their corresponding P-values. [file Table2.xlsx]

## Sheet: ALL
Comparison	Down-regulated	Up-regulated	All
FF_MII/FF_NonMII	8	8	16
Ser_OV/Ser_M	6	5	11
FF_NOR/FF_DOR	0	22	22
Ser_NOR/Ser_DOR	1	2	3

## Sheet: FF_MII_FF_NonMII.significant
ProteinGroup	GeneName	ratio	P value (t.test)	regulated
P15692	VEGFA	1.73384	0.0136105	up
P03956	MMP1	1.72667	0.0254285	up
P13236	CCL4	1.61932	0.0323176	up
O15444	CCL25	1.40311	0.0350006	up
P51671	CCL11	1.39919	0.0175805	up
O95750	FGF19	1.3707	0.0382731	up
Q07011	TNFRSF9	1.34888	0.0138203	up
O43508	TNFSF12	1.33584	0.0304787	up
O43557	TNFSF14	0.710172	0.0424017	down
P50225	SULT1A1	0.576524	0.00909229	down
Q8IXJ6	SIRT2	0.47698	0.0249208	down
O15169	AXIN1	0.476782	0.0208685	down
O95630	STAMBP	0.472559	0.0251303	down
Q13541	EIF4EBP1	0.281816	0.00321401	down
Q14790	CASP8	0.254509	0.00143767	down
P13725	OSM	0.184074	0.0218177	down

## Sheet: Ser_OV_Ser_M.significant
ProteinGroup	GeneName	ratio	P value (t.test)	regulated
P13725	OSM	2.84214	4.20437e-10	up
P01135	TGFA	1.89012	2.35226e-06	up
P80511	S100A12	1.57914	0.0109661	up
P15692	VEGFA	1.39759	0.00488615	up
P14210	HGF	1.28496	0.00269955	up
P09603	CSF1	1.0872	0.026462	up
O43508	TNFSF12	0.874059	0.0361762	down
P29460	IL12B	0.840615	0.0450692	down
P10145	CXCL8	0.797616	0.0165226	down
O95750	FGF19	0.556352	0.014409	down
P09238	MMP10	0.460487	8.1533e-05	down

## Sheet: FF_NOR_FF_DOR.significant
ProteinGroup	GeneName	ratio	P value (t.test)	regulated
P55773	CCL23	1.89752	8.17448e-05	up
P13725	OSM	1.55668	0.0271728	up
O95630	STAMBP	1.47677	0.029229	up
P01135	TGFA	1.42517	0.00157453	up
Q5T4W7	ARTN	1.40036	0.00270216	up
Q07011	TNFRSF9	1.38308	0.00440293	up
P01137	TGFB1	1.35302	0.000364016	up
P22301	IL10	1.33293	0.0198862	up
O43557	TNFSF14	1.30771	0.0254027	up
Q08334	IL10RB	1.30013	0.0166243	up
P06127	CD5	1.28517	0.0123764	up
Q9UHF4	IL20RA	1.27995	0.046921	up
P13500	CCL2	1.27288	0.0446625	up
P35225	IL13	1.26102	0.0362538	up
Q99748	NRTN	1.25279	0.0433971	up
P09603	CSF1	1.2369	0.00149336	up
Q9NZQ7	CD274	1.22087	0.0171187	up
O43508	TNFSF12	1.2114	0.0322824	up
P13232	IL7	1.19574	0.0193802	up
P01374	LTA	1.19387	0.0306701	up
Q9BZW8	CD244	1.19088	0.0125761	up
P42702	LIFR	1.18126	0.0053745	up

## Sheet: Ser_NOR_Ser_DOR.significant
ProteinGroup	GeneName	ratio	P value (t.test)	regulated
P01135	TGFA	1.51701	0.0313256	up
P13725	OSM	1.45952	0.0241354	up
O00300	TNFRSF11B	0.845547	0.0408801	down
